# Supplementary material for: Optimized communication during risk disclosure to reduce nocebo headache after lumbar puncture—a study protocol for a randomized controlled clinical trial
Source: Front Psychol. 2025 Feb 26;16:1521978. doi: 10.3389/fpsyg.2025.1521978 (PMC11897036; doi:10.3389/fpsyg.2025.1521978)
Supplement: Supplementary file 1 [file Data_Sheet_1.zip]

Archive with 4 entries (4 files):
- Supplementary Text S2.docx
- Supplementary Videos S1 and S2.docx
- Supplementary Table S1.docx
- Supplementary Text S1.docx
